# Supplementary material for: Transplacental Transmission of Porcine Epidemic Diarrhea Virus
Source: Front Vet Sci. 2022 Mar 15;8:802816. doi: 10.3389/fvets.2021.802816 (PMC8964783; doi:10.3389/fvets.2021.802816)
Supplement: Supplementary file 1 [file Data_Sheet_1.XLSX]

## Sheet: Sheet1
	Accession
USA/Minnesota127/2014	KJ645703
USA/Texas435/2014	KR265834
ZMD9S	KY211072
LH2S	KY211040
ZJCZ4	JX524137
13JM-128	KY619742
USA/IA/2014/06240-3	KM975814
KNU-141112-P10	KR873435
XY8S	KY211064
USA/Michigan252/2014	KR265822
IA2	KF468754
KNU-1305	KJ451040
PED-CUP-B2014
KNU-1821	MK032695
JY/CNUP6/2018
CNUP1F-2019	MN725088
GD-1	JX647847
AD02	KC879281
AD01	KC879280
Chinju99	AY167585
KUPE21	MF737355
KNU-0905	GU180148
KNU-0904	GU180147
CH/HBQX/10	JX501318
OH851	KJ399978
CH-GMB-02-2013	KC787539
CV777	KT323979
JS2008	KC109141
SM98	GU937797
LZC	EF185992
DR13	DQ462404
U2-6	KU893866.1
U2-10	KJ778616.1
